# Supplementary material for: The effect of motivational and instructional self-talk on attentional control under noise distraction
Source: PLoS One. 2023 Sep 29;18(9):e0292321. doi: 10.1371/journal.pone.0292321 (PMC10540956; doi:10.1371/journal.pone.0292321)
Supplement: S1 Data — (XLSX) [file pone.0292321.s001.xlsx]

## Sheet: data_study1
gender	age	noiseER	NnoiseER	noiseRT_ms	NnoiseRT_ms
1	22	1.69	0	1120.29	1112.75
1	23	6.78	5.17	958.92	1024.12
1	24	1.75	1.75	929.63	1051.13
1	20	6.67	3.51	945.51	938.85
1	23	1.72	0	959.82	983.96
2	22	0	0	1162.57	1006.63
2	22	5.08	0	838.02	842.58
2	21	11.67	8.33	759.51	728.91
1	22	5.17	5.08	1266.1	1043
2	22	32.2	18.64	1120	1210
2	18	11.67	0	959.75	912.26
2	19	5	5	898.98	1020.33
2	24	1.67	6.67	831.4	932.65
1	22	8.33	6.67	1037.55	1025.19
1	22	12.5	3.33	893.78	870.32
1	21	11.86	5	936.68	958.91
1	20	3.67	6.12	1003.06	938.26
2	24	5	3.33	790.17	700
2	21	0	1.67	1084.39	1087.97
1	24	11.67	10	828.65	890.81
1	23	0	3.3	1060	1020
1	23	23.33	10	920	890
1	20	8.33	3.33	1030	1250
2	20	5.08	0	880	870
1	22	11.67	15	840	910
2	22	10	6.67	840	850
1	22	13.33	11.67	820	770
1	20	1.67	3.33	850	840
1	24	1.67	3.33	940	1000
1	21	3.45	8.47	820	800
1	25	3.33	3.33	768.65	823.49
1	22	3.33	1.67	876.95	933.5
1	22	13.56	12.07	902.86	903.74
1	25	3.45	1.69	865.08	827.02
1	21	13.56	13.56	1050	900
1	24	13.79	10	789.7	730.76
