# Supplementary material for: The effect of motivational and instructional self-talk on attentional control under noise distraction
Source: PLoS One. 2023 Sep 29;18(9):e0292321. doi: 10.1371/journal.pone.0292321 (PMC10540956; doi:10.1371/journal.pone.0292321)
Supplement: S2 Data — (XLSX) [file pone.0292321.s002.xlsx]

## Sheet: data_study2
number	SL	NSL	SER	NSER	KPER	NKPER	PD	NPD	group	PBY	THPW	Item1	Item2	age
1	454.623	461.872	5.35714	4.6875	5.35714	6.25	4.05407	4.1677	1	13	10	1	1	25
3	484.951	486.073	3.77358	7.8125	9.43396	3.125	4.7167	4.77607	2	5	9	4	1	20
5	444.359	470.268	1.51515	0	0	0	6.87252	7.09023	3	11	10	1	5	25
7	463.862	455.645	2.43902	6.45161	4.87805	0	4.92624	5.31001	3	12	12	3	3	20
8	466.708	468.017	10.5263	23.4375	0	0	5.25849	5.35565	3	8	6	2	4	24
9	462.323	470.333	29.7872	27.2727	0	0	5.48912	5.62759	2	9	4	5	1	19
10	414.04	421.219	7.8125	15.625	1.5625	1.5625	4.19291	4.44236	2	7	32	4	3	19
11	450.247	436.406	1.53846	5.88235	1.53846	5.88235	4.80196	4.60713	1	9	6	1	1	23
12	500.141	502.379	9.23077	9.83607	1.53846	1.63934	4.22594	4.48327	1	8	10	2	3	19
13	488.924	474.29	1.78571	6.89655	0	12.069	5.7232	6.02173	3	5	10	1	5	18
14	472.434	468.229	9.52381	23.8095	0	0	4.86908	4.96202	2	6	6	5	1	19
15	508.442	490.882	14.8148	39.2857	0	0	3.98958	4.54069	2	11	5	3	1	25
16	487.176	489.266	10	6.34921	5	6.34921	4.51272	4.69891	2	7	32	5	1	19
17	488.655	504.979	3.38983	23.5294	8.47458	0	4.46993	4.75866	3	2	12	1	2	21
18	462.945	435.484	3.33333	4.61538	1.66667	4.61538	4.70809	4.87342	1	6	12	2	3	19
19	508.167	552.609	16.6667	11.5385	0	0	5.71579	5.79255	2	3	4	4	1	19
21	473.167	482.368	13.0435	9.7561	2.17391	2.43902	5.01485	4.97953	1	4	12	2	2	19
22	512.778	506.863	4	10.5263	4	0	5.26157	5.44194	2	4	12	5	2	20
23	426.58	424.229	11.1111	6.97674	1.85185	0	4.25689	4.40248	1	3	10	1	1	20
24	461.053	462.889	11.6667	26.2295	1.66667	0	4.39622	4.51122	2	7	10	4	1	21
26	423.947	445.056	3.38983	1.63934	0	0	5.79001	5.93141	1	10	9	1	2	20
27	425.489	452.163	1.5625	3.7037	1.5625	5.55556	5.25313	5.48963	3	10	12	2	5	27
28	472.35	480.417	0	1.96078	4	0	4.68166	4.85739	3	20	6	1	4	25
29	457.515	448.012	8.06452	10.9375	0	3.125	5.08458	5.4024	1	5	5	1	1	21
30	400.736	396.712	1.63934	20.2899	1.63934	0	4.88162	4.92265	3	7	4	1	3	22
31	423.333	429.643	2	5.76923	1.92308	0	4.2735	4.37794	3	14	10	1	5	23
32	422.051	407.647	3.7037	5.55556	0	0	5.57508	5.73827	1	6	12	1	1	22
33	485.265	483.333	12	13.3333	0	3.33333	5.24035	5.59157	2	6	10	3	2	22
34	449.899	438.35	10.7692	5.66038	0	0	4.03199	4.37166	2	16	5	5	1	27
35	436.75	460.054	9.09091	9.80392	0	0	4.86128	5.17709	2	3	15	4	1	20
36	548.565	551.324	28	15	12	0	4.51515	4.74097	1	4	13	1	1	23
37	398.469	398.46	10.9091	9.80392	7.27273	1.96078	5.37545	5.67109	2	8	10	4	4	19
38	445.901	429.703	0	1.66667	0	0	5.92908	6.14825	3	12	10	2	5	22
40	453.622	484.468	20.9677	25	0	2.08333	5.14895	5.24184	3	8	4	1	5	23
41	383.709	405.848	17.7419	16.4179	1.6129	2.98507	4.52049	4.78332	1	15	7	1	1	23
42	415.218	411.949	0	0	1.53846	0	5.4557	5.5643	1	15	7	3	3	22
43	396.944	434.308	0	1.85185	0	0	5.53666	5.51934	3	6	10	1	5	18
44	399.08	407.656	0	0	0	0	4.58181	4.86335	1	15	12	1	5	22
45	439.811	430.208	1.49254	7.69231	0	1.53846	5.18758	5.47085	3	10	5	2	4	25
SL: saccade latency; NSL: noise saccade latency; SER: saccade error rate; NSER: noise saccade error rate; KPER: key press error rate; NKPER: noise key press error rate; PD: pupil diameter; NPD: noise pupil diameter; Group1: CG; Group2: MST; Group3:IST; PBY:playing basketball years; THPW: training hours per week; Item1: I just said to myself something like ‘I can’ or ‘I can do it’; Item2: I just s…
